# Supplementary material for: Integrated Metabolome and Transcriptome Analysis Provides New Insights into the Glossy Graft Cucumber Fruit (Cucumis sativus L.)
Source: Int J Mol Sci. 2023 Jul 29;24(15):12147. doi: 10.3390/ijms241512147 (PMC10418779; doi:10.3390/ijms241512147)
Supplement: Supplementary file 1 [file ijms-24-12147-s001.zip]

Archive with 1 entries (1 files):
- ijms-2502529-supplementary.pdf
